# Supplementary material for: Hypoxia-Enhanced N110 Glycosylation of Hemagglutinin Promotes H3N2 Influenza Virus Fitness by Modulating Receptor Binding and Immune Evasion
Source: Viruses. 2026 May 8;18(5):547. doi: 10.3390/v18050547 (PMC13211402; doi:10.3390/v18050547)
Supplement: Supplementary file 1 [file viruses-18-00547-s001.zip]

Archive with 1 entries (1 files):
- viruses-4274310-supplementary.pdf
